# Supplementary material for: Wild Vitis Species as Stilbenes Sources: Cane Extracts and Their Antibacterial Activity against Listeria monocytogenes
Source: Molecules. 2024 Jul 26;29(15):3518. doi: 10.3390/molecules29153518 (PMC11314568; doi:10.3390/molecules29153518)
Supplement: Supplementary file 1 [file molecules-29-03518-s001.zip]

Archive with 1 entries (1 files):
- molecules-3098010-supplementary.pdf
